# Supplementary material for: Do Bacterial “Virulence Factors” Always Increase Virulence? A Meta-Analysis of Pyoverdine Production in Pseudomonas aeruginosa As a Test Case
Source: Front Microbiol. 2016 Dec 12;7:1952. doi: 10.3389/fmicb.2016.01952 (PMC5149528; doi:10.3389/fmicb.2016.01952)
Supplement: Supplementary file 1 [file Table1.xlsx]

## Sheet: Table S1 full study info
Table S1: Data collected for meta-analysis
Publication	Reference number in main text	Figure 1 label	Reference number in Suppl. Tables	study ID	host organism	infection model	observation period2	wildtype strain	siderophore-defective mutant strain (ID)	mutant strain genotype	pleiotropy	mutation type	strain reference (reference number)	sample size (mutant treatment)	sample size (wildtype treatment)	type of data
Minandri et al. 2016	21	(21)-1-1	1	M16-1-1	Mus musculus	pulmonary infection	14 d	PAO1	PAO1 ΔpvdA ΔpchD	PAO1 ΔpvdA ΔpchD	more likely	unclear	Visca et al. 2013 (38)	20	21	survival curve
Minandri et al. 2016	21	(21)-1-2	1	M16-1-2	Mus musculus	pulmonary infection	14 d	PAO1	PAO1 ΔpvdA	PAO1 ΔpvdA	less likely	targeted deletion	Imperi et al. 2008 (39)	17	21	survival curve
Minandri et al. 2016	21	(21)-2-1	1	M16-2-1	Mus musculus	pulmonary infection	14 d	PAO1	PAO1 ΔpvdS	PAO1 ΔpvdS	more likely	insertion-deletion	Imperi et al. 2013 (6)	14	10	survival curve
Minandri et al. 2016	21	(21)-2-2	1	M16-2-2	Mus musculus	pulmonary infection	14 d	PAO1	PAO1 ΔpvdA	PAO1 ΔpvdA	less likely	targeted deletion	Imperi et al. 2008 (39)	14	10	survival curve
Minandri et al. 2016	21	(21)-2-3	1	M16-2-3	Mus musculus	pulmonary infection	14 d	PAO1	PAO1 ΔpvdA ΔfpvR	PAO1 ΔpvdA ΔfpvR	more likely	in-frame deletion	this study	13	10	survival curve
Lin et al. 2015	22	(22)-1-1	2	L15-1-1	Caenorhabditis elegans	slow killing on agar plate	7 d	PAO1	PAO-F	PAO1 ΔicmF3	more likely	in-frame deletion	this study	3 x 45: n = 1353)	3 x 45: n = 1353)	survival curve
Lopez-Medina et al. 2015	23	(23)-1-1	3	LM15-1-1	Mus musculus	oral infection, GI colonization, neutropenic mice	7 d	PAO1	PAO6382	PAO1 ΔpvdF	less likely	in-frame deletion	Hoegy et al. 2009 (30)	8	8	survival curve
Lopez-Medina et al. 2015	23	(23)-1-2	3	LM15-1-2	Mus musculus	oral infection, GI colonization, neutropenic mice	7 d	PAO1	PA258	PAO1 ΔpvdH	less likely	in-frame deletion	this study	8	8	survival curve
Lopez-Medina et al. 2015	23	(23)-1-3	3	LM15-1-3	Mus musculus	oral infection, GI colonization, neutropenic mice	7 d	PAO1	PAO6901	PAO1 ΔpvdS (pvdS::Gmr)	more likely	transduction - insertion	this study	8	8	survival curve
Lopez-Medina et al. 2015	23	(23)-2-1	3	LM15-2-1	Mus musculus	oral infection, GI colonization, neutropenic mice	7 d	PAO1	PAO6383	PAO1 ΔpvdF ΔpchBA	more likely	in-frame deletion	Michel et al. 2007 (31)	8	8	survival curve
Lopez-Medina et al. 2015	23	(23)-2-2	3	LM15-2-2	Mus musculus	oral infection, GI colonization, neutropenic mice	7 d	PAO1	PA259	PAO1 ΔpvdH ΔpchBA	more likely	in-frame deletion	this study	8	8	survival curve
Lopez-Medina et al. 2015	23	(23)-2-3	3	LM15-2-3	Mus musculus	oral infection, GI colonization, neutropenic mice	7 d	PAO1	PAO6902	PAO1 ΔpvdS (pvdS::Gmr) ΔpchBA	more likely	transduction - insertion (pvdS); in-frame deletion (pchBA)	this study	8	8	survival curve
Dubern et al. 2015	12	(12)-3-1	4	D15-3-1	Caenorhabditis elegans	killing on agar plates	72 h	PAO1-L	PA2385	PAO1 ΔpvdQ	more likely	transposon insertion	this study	3 x 30; n = 903)	3 x 30; n = 903)	survival curve
Dubern et al. 2015	12	(12)-4-1	4	D15-4-1	Drosophila melanogaster	thorax injection	22 h	PAO1-L	PA2385	PAO1 ΔpvdQ	more likely	transposon insertion	this study	3 x 15; n = 453)	3 x 15; n = 453)	survival curve
Dubern et al. 2015	12	(12)-5-1	4	D15-5-1	Mus musculus	intratracheal infection (acute)	4 d	PAO1-L	PA2385	PAO1 ΔpvdQ	more likely	transposon insertion	this study	10	10	survival curve
Dubern et al. 20151	12	(12)-6-1	4	D15-6-1	Mus musculus	intratracheal infection (acute)	24 h	PAO1-L	PA2385	PAO1 ΔpvdQ	more likely	transposon insertion	this study	3	3	%infiltrated area
Rumbaugh unpublished 20141,4	-	-	-	KR14-2-1	Mus musculus	chronic wound infection	5 d	PAO1	PAO1 ΔpvdD ΔpchEF	PAO1 ΔpvdD ΔpchEF	more likely	insertion-deletion	Ghysels et al. 2004 (32)	5	6	bacterial load in wounds in CFU/g
Ross-Gillespie et al. 2014	24	(24)-1-1	5	R14-1-1	Galleria mellonella	abdominal injection (larvae)	24 h	PAO1	PAO1 ΔpvdD	PAO1 ΔpvdD	less likely	insertion-deletion	Ghysels et al. 2004 (32)	71	69	survival curve
Imperi et al. 2013	25	(25)-1-1	6	I13-1-1	Mus musculus	pulmonary infection	6 d	PAO1	PAO1 ΔpvdS	PAO1 ΔpvdS	more likely	targeted mutation of pvdS	this study	24	24	survival curve
Kirienko et al. 2013	42	(42)-1-1	7	K13-1-1	Caenorhabditis elegans	liquid killing	72 h	PA14	30448 or 36087	PA14 ΔpvdA	less likely	transposon insertion	Liberati et al. 2006 (33)	24 x 18; n = 4323)	24 x 18; n = 4323)	relative death to wt after 44 h (raw fraction data supplied by author at request)
Kirienko et al. 2013	42	(42)-1-2	7	K13-1-2	Caenorhabditis elegans	liquid killing	72 h	PA14	5205 or 27441	PA14 ΔpvdD	less likely	transposon insertion	Liberati et al. 2006 (33)	24 x 18; n = 4323)	24 x 18; n = 4323)	relative death to wt after 44 h (raw fraction data supplied by author at request)
Kirienko et al. 2013	42	(42)-1-3	7	K13-1-3	Caenorhabditis elegans	liquid killing	72 h	PA14	27017	PA14 ΔpvdE	less likely	transposon insertion	Liberati et al. 2006 (33)	24 x 18; n = 4323)	24 x 18; n = 4323)	relative death to wt after 44 h (raw fraction data supplied by author at request)
Kirienko et al. 2013	42	(42)-1-4	7	K13-1-4	Caenorhabditis elegans	liquid killing	72 h	PA14	36052	PA14 ΔpvdF	less likely	transposon insertion	Liberati et al. 2006 (33)	24 x 18; n = 4323)	24 x 18; n = 4323)	relative death to wt after 44 h (raw fraction data supplied by author at request)
Kirienko et al. 2013	42	(42)-3-1	7	K13-3-1	Caenorhabditis elegans	slow killing on agar plate	14 d	PA14	30448 or 36087	PA14 ΔpvdA	less likely	transposon insertion	Liberati et al. 2006 (33)	9 x 50; n = 4503)	9 x 50; n = 4503)	survival curve
Kirienko et al. 2013	42	(42)-3-2	7	K13-3-2	Caenorhabditis elegans	slow killing on agar plate	14 d	PA14	5205 or 27441	PA14 ΔpvdD	less likely	transposon insertion	Liberati et al. 2006 (33)	9 x 50; n = 4503)	9 x 50; n = 4503)	survival curve
Kirienko et al. 2013	42	(42)-3-3	7	K13-3-3	Caenorhabditis elegans	slow killing on agar plate	14 d	PA14	27017	PA14 ΔpvdE	less likely	transposon insertion	Liberati et al. 2006 (33)	9 x 50; n = 4503)	9 x 50; n = 4503)	survival curve
Kirienko et al. 2013	42	(42)-3-4	7	K13-3-4	Caenorhabditis elegans	slow killing on agar plate	14 d	PA14	36052	PA14 ΔpvdF	less likely	transposon insertion	Liberati et al. 2006 (33)	9 x 50; n = 4503)	9 x 50; n = 4503)	survival curve
Kirienko et al. 2013	42	(42)-3-5	7	K13-3-5	Caenorhabditis elegans	slow killing on agar plate	14 d	PA14	31341	PA14 ΔpvdP	less likely	transposon insertion	Liberati et al. 2006 (33)	9 x 50; n = 4503)	9 x 50; n = 4503)	survival curve
Kirienko et al. 2013	42	(42)-4-1	7	K13-4-1	Caenorhabditis elegans	liquid killing	72 h	PA14	30448 or 36087	PA14 ΔpvdA	less likely	transposon insertion	Liberati et al. 2006 (33)	48 x 18; n = 8643)	48 x 18; n = 8643)	survival curve
Kirienko et al. 2013	42	(42)-4-2	7	K13-4-2	Caenorhabditis elegans	liquid killing	72 h	PA14	5205 or 27441	PA14 ΔpvdD	less likely	transposon insertion	Liberati et al. 2006 (33)	48 x 18; n = 8643)	48 x 18; n = 8643)	survival curve
Kirienko et al. 2013	42	(42)-4-3	7	K13-4-3	Caenorhabditis elegans	liquid killing	72 h	PA14	27017	PA14 ΔpvdE	less likely	transposon insertion	Liberati et al. 2006 (33)	48 x 18; n = 8643)	48 x 18; n = 8643)	survival curve
Kirienko et al. 2013	42	(42)-4-4	7	K13-4-4	Caenorhabditis elegans	liquid killing	72 h	PA14	36052	PA14 ΔpvdF	less likely	transposon insertion	Liberati et al. 2006 (33)	48 x 18; n = 8643)	48 x 18; n = 8643)	survival curve
Kirienko et al. 2013	42	(42)-4-5	7	K13-4-5	Caenorhabditis elegans	liquid killing	72 h	PA14	31341	PA14 ΔpvdP	less likely	transposon insertion	Liberati et al. 2006 (33)	48 x 18; n = 8643)	48 x 18; n = 8643)	survival curve
Feinbaum et al. 2012	43	(43)-1-1	7	F12-1-1	Caenorhabditis elegans	slow killing on agar plate	7 d	PA14	PA14 ΔPA0745	PA14 ΔPA0745 (probably Δfad-1)	more likely	transposon insertion	this study	3 x "35-50"; n = 1283)	3 x "35-50"; n = 1283)	survival curve
Feinbaum et al. 2012	43	(43)-1-2	8	F12-1-2	Caenorhabditis elegans	slow killing on agar plate	7 d	PA14	PA14 #30448	PA14 ΔpvdA	less likely	transposon insertion	Liberati et al. 2006 (33)	3 x "35-50"; n = 1283)	3 x "35-50"; n = 1283)	survival curve
Feinbaum et al. 2012	43	(43)-1-3	8	F12-1-3	Caenorhabditis elegans	slow killing on agar plate	7 d	PA14	PA14 #40342	PA14 ΔpvdD	less likely	transposon insertion	Liberati et al. 2006 (33)	3 x "35-50"; n = 1283)	3 x "35-50"; n = 1283)	survival curve
Okuda et al. 2012	41	(41)-2-1	9	O12-2-1	Bombyx mori	midgut injection	50 h	PAO1	PAO1 ΔpvdE	PAO1 ΔpvdE	less likely	deletion (suicide vector)	this study	10	10	survival curve
Okuda et al. 2012	41	(41)-3-1	9	O12-3-1	Bombyx mori	hemolymph injection	50 h	PAO1	PAO1 ΔpvdE	PAO1 ΔpvdE	less likely	deletion (suicide vector)	this study	10	10	survival curve
Okuda et al. 2012	41	(41)-4-1	9	O12-4-1	Bombyx mori	midgut injection	72 h	PAO1	PAO1 ΔpvdE	PAO1 ΔpvdE	less likely	deletion (suicide vector)	this study	15	15	survival curve
Okuda et al. 2012	41	(41)-7-1	9	O12-7-1	Bombyx mori	hemolymph injection	50 h	PAO1	PAO1 ΔpvdE	PAO1 ΔpvdE	less likely	deletion (suicide vector)	this study	10	10	survival curve
Oliver et al. 20111	26	(26)-1-1	10	O11-1-1	Medicago sativa	seedling infection	6 d	PAO1	LS1940	PAO1 ΔdadA	more likely	in-frame deletion	Dr. L. Silo-Suh	3 x 40; n = 1203)	3 x 40; n = 1203)	%seedling with infection (end-point)
Oliver et al. 20111	26	(26)-2-1	10	O11-2-1	Medicago sativa	seedling infection	6 d	FRD1	LS1938	FRD1 ΔdadA	more likely	in-frame deletion	Dr. L. Silo-Suh	3 x 40; n = 1203)	3 x 40; n = 1203)	%seedling with infection (end-point)
Romanowski et al. 2011	27	(27)-1-1	11	R11-1-1	Mus musculus	hepatectomy+intestinal injection	48 h	PAO1	PAO1 ΔpvdD ΔpchEF	PAO1 ΔpvdD ΔpchEF	more likely	unclear	P. Cornelis	20	20	survival curve
Carter et al. 2010	28	(28)-1-1	12	C10-1-1	Caenorhabditis elegans	slow killing on agar plate	3 d	PAO1	LES400	many; ΔlasR among others	more likely	natural	Parsons et al. 2002 (34)	9 x 10; n = 903)	9 x 10; n = 903)	survival curve
Carter et al. 2010	28	(28)-2-1	12	C10-2-1	Mus musculus	respiratory infection (acute)	4 d	PAO1	LES400	many; ΔlasR among others	more likely	natural	Parsons et al. 2002 (34)	10	10	survival curve
Carter et al. 20101,4	28	-	12	C10-3-1	Mus musculus	respiratory infection (acute)	4 d	PAO1	LES400	many; ΔlasR among others	more likely	natural	Parsons et al. 2002 (34)	10	10	cfu/mL blood during infection
Jimenez et al. 2010	29	(29)-2-1	13	J10-2-1	Caenorhabditis elegans	slow killing on CAA (iron-limited)	6 d	PA14	PA14 ΔpvdQ	PA14 ΔpvdQ	more likely	in-frame deletion	this study	3 x 40; n = 1203)	3 x 40; n = 1203)	survival curve
Jimenez et al. 2010	29	(29)-3-1	13	J10-3-1	Caenorhabditis elegans	slow killing on CAA (+Fe)	6 d	PA14	PA14 ΔpvdQ	PA14 ΔpvdQ	more likely	in-frame deletion	this study	3 x 40; n = 1203)	3 x 40; n = 1203)	survival curve
Zaborin et al. 2009	30	(30)-1-1	14	Z09-1-1	Caenorhabditis elegans	killing on low phosphate agar	48 h	PAO1	PAO1 ΔpvdD	PAO1 ΔpvdD	less likely	unclear	P. Cornelis	5 x 8; n = 403)	5 x 8; n = 403)	%mortality after 48 hours
Papaioannou et al. 2009	31	(31)-1-1	15	P09-1-1	Caenorhabditis elegans	lethal paralysis assay on BHI agar (L4 larvae)	5 h	PAO1	PAO1 ΔpvdQ	PAO1 ΔpvdQ	more likely	in-frame deletion	this study	4 x 45; n = 1803)	4 x 45; n = 1803)	%mortality after 4 hours
Papaioannou et al. 2009	31	(31)-2-1	15	P09-2-1	Caenorhabditis elegans	lethal paralysis assay on BHI agar (mixed stages)	5 h	PAO1	PAO1 ΔpvdQ	PAO1 ΔpvdQ	more likely	in-frame deletion	this study	4 x 45; n = 1803)	4 x 45; n = 1803)	%mortality after 4 hours
Papaioannou et al. 2009	31	(31)-3-1	15	P09-3-1	Caenorhabditis elegans	slow killing on NGM Agar	7 d	PAO1	PAO1 ΔpvdQ	PAO1 ΔpvdQ	more likely	in-frame deletion	this study	4 x 45; n = 1803)	4 x 45; n = 1803)	%mortality after 4 days
Attila et al. 20081	32	(32)-2-1	16	A08-2-1	Hordeum vulgare	seed germination inhibition	3 d	PAO1	PA2663-UW	PAO1 ΔppyR	more likely	transposon insertion	Jacobs et al. 2003 (35)	45	45	germination of seeds relative to wt
Harrison et al. 2006	33	(33)-1-1	17	H06-1-1	Galleria mellonella	abdominal injection (larvae)	20 h	PAO1	PAO6609/PAO9	unknown	more likely	non-targeted mutagenesis	Hohnadel et al. 1986 (36)	30	30	time to death for infected larvae (in publication); survival curve (supplied by author at request)
Salunkhe et al. 2005	34	(34)-1-1	18	S05-1-1	Drosophila melanogaster	feeding on bacterial cells suspended in sucrose	5 d	PAO1	LES400	many; ΔlasR among others	more likely	natural	Parsons et al. 2002 (34)	3 x 10.5; n = 31.53)	3 x 10.5; n = 31.53)	survival curve
Ochsner et al. 20021	35	(35)-1-1	19	O02-1-1	Mus musculus	chronic pulmonary infection	6 d	PAO1	PAO1 ΔtatC	PAO1 ΔtatC	more likely	allelic exchange mutagenesis	this study	10	10	absence/presence of gross lesions in the lung
Ochsner et al. 20021	35	(35)-2-1	19	O02-2-1	Mus musculus	chronic pulmonary infection	6 d	PAO1	PAO1 ΔtatC	PAO1 ΔtatC	more likely	allelic exchange mutagenesis	this study	7	7	absence/presence of gross lesions in the lung
Silo-Suh et al. 20021	36	(36)-1-1	20	S02-1-1	Medicago sativa	wounded seedlings	6 d	FRD1	FRD-SS161	PAO1 ΔpvdS	more likely	targeted mutation of pvdS	this study	60	60	%seedlings showing disease symptoms
Gallagher et al. 2001	37	(37)-1-1	21	G01-1-1	Caenorhabditis elegans	very fast killing on BHI agar	4 h	PAO1	MP503	PAO1 Δeda	more likely	transposon insertion	this study	2 x "20-100"; n = 1203)	2 x "20-100"; n = 1203)	%killing after 4 hours
Gallagher et al. 2001	37	(37)-1-2	21	G01-1-2	Caenorhabditis elegans	very fast killing on BHI agar	4 h	PAO1	MP506	PAO1 ΔproC	more likely	transposon insertion	this study	2 x "20-100"; n = 1203)	1 x "20-100"; n = 603)	%killing after 4 hours
Gallagher et al. 2001	37	(37)-1-3	21	G01-1-3	Caenorhabditis elegans	very fast killing on BHI agar	4 h	PAO1	MP504	PAO1 ΔPA0745 (probably Δfad-1)	more likely	transposon insertion	this study	2 x "20-100"; n = 1203)	2 x "20-100"; n = 1203)	%killing after 4 hours
Gallagher et al. 2001	37	(37)-1-4	21	G01-1-4	Caenorhabditis elegans	very fast killing on BHI agar	4 h	PAO1	MP508	PAO1 ΔPA0041(probably ΔfhaB)	more likely	transposon insertion	this study	2 x "20-100"; n = 1203)	1 x "20-100"; n = 603)	%killing after 4 hours
Gallagher et al. 2001	37	(37)-1-5	21	G01-1-5	Caenorhabditis elegans	very fast killing on BHI agar	4 h	PAO1	MP502	PAO1 ΔgacS	more likely	transposon insertion	this study	2 x "20-100"; n = 1203)	1 x "20-100"; n = 603)	%killing after 4 hours
Gallagher et al. 2001	37	(37)-1-6	21	G01-1-6	Caenorhabditis elegans	very fast killing on BHI agar	4 h	PAO1	MP511	unsequenced	more likely	transposon insertion	this study	2 x "20-100"; n = 1203)	1 x "20-100"; n = 603)	%killing after 4 hours
Takase et al. 2000	38	(38)-1-1	22	T00-1-1	Mus musculus	intramuscular (immunosuprressed)	48 h	PAO1	PAD06	PAO1 ΔpvdA	less likely	allelic exchange mutagenesis	this study	5	5	mortality at 12,24,48 h
Takase et al. 2000	38	(38)-1-2	22	T00-1-2	Mus musculus	intramuscular (immunosuprressed)	48 h	PAO1	PAD07	PAO1 ΔpvdA ΔpchD	more likely	allelic exchange mutagenesis	this study	5	5	mortality at 12,24,48 h
Takase et al. 2000	38	(38)-2-1	22	T00-2-1	Mus musculus	intranasally (immunosuprressed)	48 h	PAO1	PAD06	PAO1 ΔpvdA	less likely	allelic exchange mutagenesis	this study	7	7	mortality at 12,24,48 h
Takase et al. 2000	38	(38)-2-2	22	T00-2-2	Mus musculus	intranasally (immunosuprressed)	48 h	PAO1	PAD07	PAO1 ΔpvdA ΔpchD	more likely	allelic exchange mutagenesis	this study	7	7	mortality at 12,24,48 h
Takase et al. 20001,4	38	-	22	T00-2-3	Mus musculus	intranasally (immunosuprressed)	48 h	PAO1	PAD06	PAO1 ΔpvdA	less likely	allelic exchange mutagenesis	this study	5	5	log10 CFU/lung
Takase et al. 20001,4	38	-	22	T00-2-4	Mus musculus	intranasally (immunosuprressed)	48 h	PAO1	PAD07	PAO1 ΔpvdA ΔpchD	more likely	allelic exchange mutagenesis	this study	5	5	log10 CFU/lung
Takase et al. 20001,4	38	-	22	T00-2-5	Mus musculus	intranasally (immunosuprressed)	48 h	PAO1	PAD06	PAO1 ΔpvdA	less likely	allelic exchange mutagenesis	this study	5	5	log10 CFU/ml blood
Takase et al. 20001,4	38	-	22	T00-2-6	Mus musculus	intranasally (immunosuprressed)	48 h	PAO1	PAD07	PAO1 ΔpvdA ΔpchD	more likely	allelic exchange mutagenesis	this study	5	5	log10 CFU/ml blood
Xiong et al. 20001	39	(39)-1-1	23	X00-1-1	Oryctolagus cuniculus	aortic valve endocarditis	unclear	PAO1	PAO1 ΔpvdS	PAO1 ΔpvdS	more likely	targeted deletion	Ochsner et al. 1996 (37)	9	9	%target tissue infected at highest inoculum (vegetation)
Xiong et al. 20001	39	(39)-1-2	23	X00-1-2	Oryctolagus cuniculus	aortic valve endocarditis	unclear	PAO1	PAO1 ΔpvdS	PAO1 ΔpvdS	more likely	targeted deletion	Ochsner et al. 1996 (37)	9	9	%target tissue infected at highest inoculum (kidney)
Xiong et al. 20001	39	(39)-1-3	23	X00-1-3	Oryctolagus cuniculus	aortic valve endocarditis	unclear	PAO1	PAO1 ΔpvdS	PAO1 ΔpvdS	more likely	targeted deletion	Ochsner et al. 1996 (37)	9	9	%target tissue infected at highest inoculum (spleen)
Xiong et al. 20001	39	(39)-2-1	23	X00-2-1	Oryctolagus cuniculus	aortic valve endocarditis	24 h	PAO1	PAO1 ΔpvdS	PAO1 ΔpvdS	more likely	targeted deletion	Ochsner et al. 1996 (37)	8	8	%target tissue infected (vegetation)
Xiong et al. 20001	39	(39)-2-2	23	X00-2-2	Oryctolagus cuniculus	aortic valve endocarditis	24 h	PAO1	PAO1 ΔpvdS	PAO1 ΔpvdS	more likely	targeted deletion	Ochsner et al. 1996 (37)	8	8	%target tissue infected (kidney)
Xiong et al. 20001	39	(39)-2-3	23	X00-2-3	Oryctolagus cuniculus	aortic valve endocarditis	24 h	PAO1	PAO1 ΔpvdS	PAO1 ΔpvdS	more likely	targeted deletion	Ochsner et al. 1996 (37)	8	8	%target tissue infected (spleen)
Xiong et al. 20001,4	39	-	23	X00-3-1	Oryctolagus cuniculus	aortic valve endocarditis	24 h	PAO1	PAO1 ΔpvdS	PAO1 ΔpvdS	more likely	targeted deletion	Ochsner et al. 1996 (37)	8	8	CFU/g tissue (vegetation)
Xiong et al. 20001,4	39	-	23	X00-3-2	Oryctolagus cuniculus	aortic valve endocarditis	24 h	PAO1	PAO1 ΔpvdS	PAO1 ΔpvdS	more likely	targeted deletion	Ochsner et al. 1996 (37)	8	8	CFU/g tissue (kidney)
Xiong et al. 20001,4	39	-	23	X00-3-3	Oryctolagus cuniculus	aortic valve endocarditis	24 h	PAO1	PAO1 ΔpvdS	PAO1 ΔpvdS	more likely	targeted deletion	Ochsner et al. 1996 (37)	8	8	CFU/g tissue (spleen)
Xiong et al. 20001	39	(39)-4-1	23	X00-4-1	Oryctolagus cuniculus	tricuspic valve endocarditis	24 h	PAO1	PAO1 ΔpvdS	PAO1 ΔpvdS	more likely	targeted deletion	Ochsner et al. 1996 (37)	8	8	%target tissue infected (vegetation)
Xiong et al. 20001	39	(39)-4-2	23	X00-4-2	Oryctolagus cuniculus	tricuspic valve endocarditis	24 h	PAO1	PAO1 ΔpvdS	PAO1 ΔpvdS	more likely	targeted deletion	Ochsner et al. 1996 (37)	8	8	%target tissue infected (kidney)
Xiong et al. 20001	39	(39)-4-3	23	X00-4-3	Oryctolagus cuniculus	tricuspic valve endocarditis	24 h	PAO1	PAO1 ΔpvdS	PAO1 ΔpvdS	more likely	targeted deletion	Ochsner et al. 1996 (37)	8	8	%target tissue infected (spleen)
Xiong et al. 20001,4	39	-	23	X00-5-1	Oryctolagus cuniculus	tricuspic valve endocarditis	24 h	PAO1	PAO1 ΔpvdS	PAO1 ΔpvdS	more likely	targeted deletion	Ochsner et al. 1996 (37)	8	8	CFU/g tissue (vegetation)
Xiong et al. 20001,4	39	-	23	X00-5-2	Oryctolagus cuniculus	tricuspic valve endocarditis	24 h	PAO1	PAO1 ΔpvdS	PAO1 ΔpvdS	more likely	targeted deletion	Ochsner et al. 1996 (37)	8	8	CFU/g tissue (kidney)
Xiong et al. 20001,4	39	-	23	X00-5-3	Oryctolagus cuniculus	tricuspic valve endocarditis	24 h	PAO1	PAO1 ΔpvdS	PAO1 ΔpvdS	more likely	targeted deletion	Ochsner et al. 1996 (37)	8	8	CFU/g tissue (spleen)
Meyer et al. 1996	40	(40)-1-1	24	M96-1-1	Mus musculus	burn (acute)	10 d	PAO1	PAO6606	met-9011 amiE200 strA (PVD-6)	more likely	non-targeted mutagenesis	Hohnadel et al. 1986 (36)	14	4	mortality at 1,2,3,4 days
Meyer et al. 1996	40	(40)-1-2	24	M96-1-2	Mus musculus	burn (acute)	10 d	PAO1	PAO6609	met-9011 amiE200 strA (PVD-9)	more likely	non-targeted mutagenesis	Hohnadel et al. 1986 (36)	14	4	mortality at 1,2,3,4 days
Meyer et al. 1996	40	(40)-1-3	24	M96-1-3	Mus musculus	burn (acute)	10 d	PAO1	PAO6616	met-9011 amiE200 strA (PVD-16)	more likely	non-targeted mutagenesis	Hohnadel et al. 1986 (36)	14	4	mortality at 1,2,3,4 days
Meyer et al. 1996	40	(40)-1-4	24	M96-1-4	Mus musculus	burn (acute)	10 d	PAO1	PAO6622	met-9011 amiE200 strA (PVD-22)	more likely	non-targeted mutagenesis	Hohnadel et al. 1986 (36)	14	4	mortality at 1,2,3,4 days
Meyer et al. 19961	40	(40)-2-1	24	M96-2-1	Mus musculus	burn (acute)	10 d	PAO6049	PAO6606	met-9011 amiE200 strA (PVD-6)	more likely	non-targeted mutagenesis	Hohnadel et al. 1986 (36)	8	8	mortality at 1,2,3,4,10 days
Meyer et al. 19961	40	(40)-2-2	24	M96-2-2	Mus musculus	burn (acute)	10 d	PAO6049	PAO6609	met-9011 amiE200 strA (PVD-9)	more likely	non-targeted mutagenesis	Hohnadel et al. 1986 (36)	8	8	mortality at 1,2,3,4,10 days
1) this study was excluded for extended statistical analysis (see main text for details)
2) h = hours, d = days
3) Where sample size was given as number of animals per experimental subunit (e.g. plate or well) and number of subunits, we used the total number of animals used. Where a range of sample sizes was given, we used the average.
4) this experiment measured in vivo growth and was used to generate Figure S2. Effect size can be found in Table S4.

## Sheet: References
References for Supplementary Tables S1, S2, S3, S4
1	Minandri F, Imperi F, Frangipani E, Bonchi C, Visaggio D, Facchini M, Pasquali P. 2016. Role of iron uptake systems in Pseudomonas aeruginosa virulence. Infect Immun 84:2324–2335.
2	Lin J, Cheng J, Chen K, Guo C, Zhang W, Yang X, Ding W, Ma L, Wang Y, Shen X. 2015. The icmF3 locus is involved in multiple adaptation- and virulence-related characteristics in Pseudomonas aeruginosa PAO1. Front Cell Infect Microbiol 5:1–15.
3	Lopez-Medina E, Fan D, Coughlin L a., Ho EX, Lamont IL, Reimmann C, Hooper L V., Koh AY. 2015. Candida albicans Inhibits Pseudomonas aeruginosa Virulence through Suppression of Pyochelin and Pyoverdine Biosynthesis. PLOS Pathog 11:e1005129.
4	Dubern JF, Cigana C, De Simone M, Lazenby J, Juhas M, Schwager S, Bianconi I, Döring G, Eberl L, Williams P, Bragonzi A, Cámara M. 2015. Integrated whole-genome screening for Pseudomonas aeruginosa virulence genes using multiple disease models reveals that pathogenicity is host specific. Environ Microbiol 17:4379–4393.
5	Ross-Gillespie A, Weigert M, Brown SP, Kümmerli R. 2014. Gallium-mediated siderophore quenching as an evolutionarily robust antibacterial treatment. Evol Med Public Heal 18–29.
6	Imperi F, Massai F, Facchini M, Frangipani E, Visaggio D, Leoni L. 2013. Repurposing the antimycotic drug flucytosine for suppression of Pseudomonas aeruginosa pathogenicity. Proc Natl Acad Sci 110:7458–63.
7	Kirienko N V., Kirienko DR, Larkins-Ford J, Wählby C, Ruvkun G, Ausubel FM. 2013. Pseudomonas aeruginosa disrupts Caenorhabditis elegans iron homeostasis, causing a hypoxic response and death. Cell Host Microbe 13:406–416.
8	Feinbaum RL, Urbach JM, Liberati NT, Djonovic S, Adonizio A, Carvunis A-R, Ausubel FM. 2012. Genome-wide identification of Pseudomonas aeruginosa virulence-related genes using a Caenorhabditis elegans infection model. PLoS Pathog 8:e1002813.
9	Okuda J, Okamoto M, Hayashi N, Sawada S, Minagawa S, Gotoh N. 2012. Complementation of the exoS gene in the pvdE pyoverdine synthesis gene-deficient mutant of Pseudomonas aeruginosa results in recovery of the pvdE gene-mediated penetration through the intestinal epithelial cell barrier but not the pvdE-mediated virulence . J Infect Chemother 18:332–340.
10	Oliver KE. 2011. Characterization of the Role of dadA in Pseudomonas aeruginosa Virulence Factor Production. PhD Thesis.
11	Romanowski K, Zaborin A, Fernandez H, Poroyko V, Valuckaite V, Gerdes S, Liu DC, Zaborina OY, Alverdy JC. 2011. Prevention of siderophore- mediated gut-derived sepsis due to P. aeruginosa can be achieved without iron provision by maintaining local phosphate abundance: role of pH. BMC Microbiol 11:212.
12	Carter MEK, Fothergill JL, Walshaw MJ, Rajakumar K, Kadioglu A, Winstanley C. 2010. A subtype of a Pseudomonas aeruginosa cystic fibrosis epidemic strain exhibits enhanced virulence in a murine model of acute respiratory infection. J Infect Dis 202:935–942.
13	Jimenez PN, Koch G, Papaioannou E, Wahjudi M, Krzeslak J, Coenye T, Cool RH, Quax WJ. 2010. Role of PvdQ in Pseudomonas aeruginosa virulence under iron-limiting conditions. Microbiology 156:49–59.
14	Zaborin A, Romanowski K, Gerdes S, Holbrook C, Lepine F, Long J, Poroyko V, Diggle SP, Wilke A, Righetti K, Morozova I, Babrowski T, Liu DC, Zaborina O, Alverdy JC. 2009. Red death in Caenorhabditis elegans caused by Pseudomonas aeruginosa PAO1. Proc Natl Acad Sci U S A 106:6327–32.
15	Papaioannou E, Wahjudi M, Nadal-Jimenez P, Koch G, Setroikromo R, Quax WJ. 2009. Quorum-quenching acylase reduces the virulence of Pseudomonas aeruginosa in a Caenorhabditis elegans infection model. Antimicrob Agents Chemother 53:4891–4897.
16	Attila C, Ueda A, Cirillo SLG, Cirillo JD, Chen W, Wood TK. 2008. Pseudomonas aeruginosa PAO1 virulence factors and poplar tree response in the rhizosphere. Microb Biotechnol 1:17–29.
17	Harrison F, Browning LE, Vos M, Buckling A. 2006. Cooperation and virulence in acute Pseudomonas aeruginosa infections. BMC Biol 4:21.
18	Salunkhe P, Smart CHM, Morgan AW, Panagea S, Walshaw MJ, Hart A, Geffers R, Tu B, Winstanley C. 2005. A Cystic Fibrosis Epidemic Strain of Pseudomonas aeruginosa Displays Enhanced Virulence and Antimicrobial Resistance. J Bacteriol 187:4908–4920.
19	Ochsner UA, Snyder A, Vasil AI, Vasil ML. 2002. Effects of the twin-arginine translocase on secretion of virulence factors, stress response, and pathogenesis. Proc Natl Acad Sci U S A 99:8312–7.
20	Silo-Suh L, Suh S-J, Sokol P a, Ohman DE. 2002. A simple alfalfa seedling infection model for Pseudomonas aeruginosa strains associated with cystic fibrosis shows AlgT (sigma-22) and RhlR contribute to pathogenesis. Proc Natl Acad Sci U S A 99:15699–15704.
21	Gallagher L a, Manoil C. 2001. Pseudomonas aeruginosa PAO1 Kills Caenorhabditis elegans by Cyanide Poisoning. J Bacteriol 183:6207 – 6214.
22	Takase H, Nitanai H, Hoshino K. 2000. Impact of Siderophore Production on Pseudomonas aeruginosa Infections in Immunosuppressed Mice. Infect Immun 68:1834–9.
23	Xiong YQ, Vasil ML, Johnson Z, Ochsner U a, Bayer a S. 2000. The oxygen- and iron-dependent sigma factor pvdS of Pseudomonas aeruginosa is an important virulence factor in experimental infective endocarditis. J Infect Dis 181:1020–6.
24	Meyer JM, Neely A, Stintzi A, Georges C, Holder IA. 1996. Pyoverdin is essential for virulence of Pseudomonas aeruginosa. Infect Immun 64:518–23.
25	Jeukens J, Boyle B, Kukavica-Ibrulj I, Ouellet MM, Aaron SD, Charette SJ, Fothergill JL, Tucker NP, Winstanley C, Levesque RC. 2014. Comparative genomics of isolates of a Pseudomonas aeruginosa epidemic strain associated with chronic lung infections of cystic fibrosis patients. PLoS One 9:1–15.
26	Goldová J, Ulrych A, Hercík K, Branny P. 2011. A eukaryotic-type signalling system of Pseudomonas aeruginosa contributes to oxidative stress resistance, intracellular survival and virulence. BMC Genomics 12:437.
27	Ryan RP, Lucey J, O’Donovan K, McCarthy Y, Yang L, Tolker-Nielsen T, Dow JM. 2009. HD-GYP domain proteins regulate biofilm formation and virulence in Pseudomonas aeruginosa. Environ Microbiol 11:1126–36.
28	Lehoux DE, Sanschagrin F, Levesque RC. 2000. Genomics of the 35-kb pvd locus and analysis of novel pvdIJK genes implicated in pyoverdine biosynthesis in Pseudomonas aeruginosa. FEMS Microbiol Lett 190:141–146.
29	Ankenbauer R, Sriyosachati S, Cox CD. 1985. Effects of Siderophores on the Growth of Pseudomonas aeruginosa in Human Serum and Transferrin. Infect Immun 49:1–9.
30	Hoegy F, Lee X, Noel S, Rognan D, Mislin GL a, Reimmann C, Schalk IJ. 2009. Stereospecificity of the Siderophore Pyochelin Outer Membrane Transporters in Fluorescent Pseudomonads. J Biol Chem 284:14949–57.
31	Michel L, Bachelard A, Reimmann C. 2007. Ferripyochelin uptake genes are involved in pyochelin-mediated signalling in Pseudomonas aeruginosa. Microbiology 153:1508–18.
32	Ghysels B, Dieu BTM, Beatson S a., Pirnay JP, Ochsner U a., Vasil ML, Cornelis P. 2004. FpvB, an alternative type I ferripyoverdine receptor of Pseudomonas aeruginosa. Microbiology 150:1671–1680.
33	Liberati NT, Urbach JM, Miyata S, Lee DG, Drenkard E, Wu G, Villanueva J, Wei T, Ausubel FM. 2006. An ordered, nonredundant library of Pseudomonas aeruginosa strain PA14 transposon insertion mutants. Proc Natl Acad Sci U S A 103:2833–8.
34	Parsons YN, Panagea S, Catherine HM, Walshaw MJ, Hart CA, Smart CHM, Winstanley C. 2002. Use of Subtractive Hybridization To Identify a Diagnostic Probe for a Cystic Fibrosis Epidemic Strain of Pseudomonas aeruginosa Use of Subtractive Hybridization To Identify a Diagnostic Probe for a Cystic Fibrosis Epidemic Strain of Pseudomonas aeruginosa. J Clin Microbiol 40:4607–4611.
35	Jacobs M a, Alwood A, Thaipisuttikul I, Spencer D, Haugen E, Ernst S, Will O, Kaul R, Raymond C, Levy R, Chun-Rong L, Guenthner D, Bovee D, Olson M V, Manoil C. 2003. Comprehensive transposon mutant library of Pseudomonas aeruginosa. Proc Natl Acad Sci U S A 100:14339–44.
36	Hohnadel D, Haas D, Meyer J-M. 1986. Mapping of mutations affecting pyoverdine production in Pseudomonas aeruginosa. FEMS Microbiol Lett 36:195–199.
37	Ochsner UA, Johnson Z, Lamont IL, Cunliffe HE, Vasil ML. 1996. Exotoxin A production in Pseudomonas aeruginosa requires the iron-regulated pvdS gene encoding an alternative sigma factor. Mol Microbiol 21:1019–1028.
38	Visca P, Bonchi C, Minandri F, Frangipani E, Imperi F. 2013. The dual personality of iron chelators: growth inhibitors or promoters? Antimicrob Agents Chemother 57:2432–2433.
39	Imperi F, Putignani L, Tiburzi F, Ambrosi C, Cipollone R, Ascenzi P, Visca P. 2008. Membrane-association determinants of the omega-amino acid monooxygenase PvdA, a pyoverdine biosynthetic enzyme from Pseudomonas aeruginosa. Microbiology 154:2804–2813.
