# Supplementary material for: Do Bacterial “Virulence Factors” Always Increase Virulence? A Meta-Analysis of Pyoverdine Production in Pseudomonas aeruginosa As a Test Case
Source: Front Microbiol. 2016 Dec 12;7:1952. doi: 10.3389/fmicb.2016.01952 (PMC5149528; doi:10.3389/fmicb.2016.01952)
Supplement: Supplementary file 2 [file Table2.XLSX]

## Sheet: Table S2 effect sizes
Table S2: Effect sizes used in meta-analysis (see Table S1 for publication references)
study.IDa	host.grpb	host.genusc	targetd	routee	ctrlf	genotypeg	pleioh	mut.deadi	mut.livej	wt.deadk	wt.livel	LORm
M16-1-1	mam	mus	host	resp	PAO1	pvdA.pchD	more	3	17	19	2	-3.98589
M16-1-2	mam	mus	host	resp	PAO1	pvdA	less	4	13	19	2	-3.42995
M16-2-1	mam	mus	host	resp	PAO1	pvdS	more	2	12	10	0	-4.65396
M16-2-2	mam	mus	host	resp	PAO1	pvdA	less	3	11	10	0	-4.23411
M16-2-3	mam	mus	host	resp	PAO1	pvdA.fpvR	more	8	5	10	0	-2.6092
L15-1-1	inv	cae	host	gut	PAO1	icmF3	more	81	54	135	0	-5.1997
LM15-1-1	mam	mus	host	gut	PAO1	pvdF	less	4	4	7	1	-1.94591
LM15-1-2	mam	mus	host	gut	PAO1	pvdH	less	4.64	3.36	7	1	-1.62314
LM15-1-3	mam	mus	host	gut	PAO1	pvdS	more	4.64	3.36	7	1	-1.62314
LM15-2-1	mam	mus	host	gut	PAO1	pvdF.pchBA	more	0	8	8	0	-5.66643
LM15-2-2	mam	mus	host	gut	PAO1	pvdH.pchBA	more	0	8	8	0	-5.66643
LM15-2-3	mam	mus	host	gut	PAO1	pvdS.pchBA	more	0	8	8	0	-5.66643
D15-3-1	inv	cae	host	gut	PAO1	pvdQ	more	60	30	90	0	-4.51358
D15-4-1	inv	dro	host	syst	PAO1	pvdQ	more	35.1	9.9	44.1	0.9	-2.62615
D15-5-1	mam	mus	host	resp	PAO1	pvdQ	more	1	9	10	0	-4.89035
D15-6-1n	mam	mus	tissue	resp	PAO1	pvdQ	more	1.5	1.5	2	1	-0.693147
R14-1-1	inv	gal	host	syst	PAO1	pvdD	less	34	35	55	16	-1.26373
I13-1-1	mam	mus	host	resp	PAO1	pvdS	more	0	24	19	5	-5.15749
K13-1-1	inv	cae	host	gut	PA14	pvdA	less	197.86	234.14	312.55	119.45	-1.13023
K13-1-2	inv	cae	host	gut	PA14	pvdD	less	190.51	241.49	312.55	119.45	-1.19899
K13-1-3	inv	cae	host	gut	PA14	pvdE	less	122.04	309.96	312.55	119.45	-1.89396
K13-1-4	inv	cae	host	gut	PA14	pvdF	less	184.32	247.68	312.55	119.45	-1.25733
K13-3-1	inv	cae	host	gut	PA14	pvdA	less	328.5	121.5	333	117	-0.051346
K13-3-2	inv	cae	host	gut	PA14	pvdD	less	324	126	333	117	-0.101507
K13-3-3	inv	cae	host	gut	PA14	pvdE	less	324	126	333	117	-0.101507
K13-3-4	inv	cae	host	gut	PA14	pvdF	less	328.5	121.5	333	117	-0.051346
K13-3-5	inv	cae	host	gut	PA14	pvdP	less	310.5	139.5	333	117	-0.245849
K13-4-1	inv	cae	host	gut	PA14	pvdA	less	267.84	596.16	414.72	449.28	-0.720077
K13-4-2	inv	cae	host	gut	PA14	pvdD	less	138.24	725.76	414.72	449.28	-1.57819
K13-4-3	inv	cae	host	gut	PA14	pvdE	less	51.84	812.16	414.72	449.28	-2.67149
K13-4-4	inv	cae	host	gut	PA14	pvdF	less	224.64	639.36	414.72	449.28	-0.965926
K13-4-5	inv	cae	host	gut	PA14	pvdP	less	267.84	596.16	414.72	449.28	-0.720077
F12-1-1	inv	cae	host	gut	PA14	fad1	more	35.2	92.8	113.6	14.4	-3.03486
F12-1-2	inv	cae	host	gut	PA14	pvdA	less	51.2	76.8	59.2	68.8	-0.255183
F12-1-3	inv	cae	host	gut	PA14	pvdD	less	51.2	76.8	59.2	68.8	-0.255183
O12-2-1	inv	bom	host	gut	PAO1	pvdE	less	2	8	10	0	-4.2683
O12-3-1	inv	bom	host	syst	PAO1	pvdE	less	0	10	8	2	-4.2683
O12-4-1	inv	bom	host	gut	PAO1	pvdE	less	2.7	7.3	8.8	1.2	-2.98705
O12-7-1	inv	bom	host	syst	PAO1	pvdE	less	0	10	10	0	-6.08904
O11-1-1n	pla	med	host	other	PAO1	dadA	more	109.08	10.92	113.4	6.6	-0.542366
O11-2-1n	pla	med	host	other	FRD1	dadA	more	50.16	69.84	85.08	34.92	-1.22152
R11-1-1	mam	mus	host	gut	PAO1	pvdD.pchEF	more	8	12	12	8	-0.81093
C10-1-1	inv	cae	host	gut	PAO1	many	more	45	45	26.1	63.9	0.895384
C10-2-1	mam	mus	host	resp	PAO1	many	more	0	10	10	0	-6.08904
J10-2-1	inv	cae	host	gut	PA14	pvdQ	more	13.2	106.8	62.4	57.6	-2.17078
J10-3-1	inv	cae	host	gut	PA14	pvdQ	more	112.8	7.2	112.8	7.2	0
Z09-1-1	inv	cae	host	gut	PAO1	pvdD	less	6.8	33.2	28	12	-2.43293
P09-1-1n	inv	cae	host	no.inf	PAO1	pvdQ	more	165.6	14.4	169.2	10.8	-0.309188
P09-2-1n	inv	cae	host	no.inf	PAO1	pvdQ	more	167.4	12.6	178.2	1.8	-2.00843
P09-3-1	inv	cae	host	gut	PAO1	pvdQ	more	136.8	43.2	117	63	0.53364
A08-2-1n	pla	hor	host	other	PAO1	ppyR	more	26.55	18.45	36	9	-1.02233
H06-1-1	inv	gal	host	syst	PAO1	unknown	more	3	27	27	3	-4.39445
S05-1-1	inv	dro	host	gut	PAO1	many	more	15.12	16.38	3.78	27.72	1.91239
O02-1-1n	mam	mus	tissue	resp	PAO1	tatC	more	0	10	7	3	-3.80666
O02-2-1n	mam	mus	tissue	resp	PAO1	tatC	more	0	7	7	0	-5.4161
S02-1-1n	pla	med	host	other	FRD1	pvdS	more	38.334	21.666	40.002	19.998	-0.122704
G01-1-1n	inv	cae	host	no.inf	PAO1	eda	more	8.4	111.6	120	0	-8.01814
G01-1-2n	inv	cae	host	no.inf	PAO1	proC	more	0	60	120	0	-10.2806
G01-1-3n	inv	cae	host	no.inf	PAO1	fad1	more	22.8	97.2	120	0	-6.91825
G01-1-4n	inv	cae	host	no.inf	PAO1	fhaB	more	0	60	120	0	-10.2806
G01-1-5n	inv	cae	host	no.inf	PAO1	gacS	more	6.1	52.9	120	0	-7.57554
G01-1-6n	inv	cae	host	no.inf	PAO1	unknown	more	0	60	120	0	-10.2806
T00-1-1	mam	mus	host	syst	PAO1	pvdA	less	0	5	2	3	-2.06142
T00-1-2	mam	mus	host	syst	PAO1	pvdA.pchD	more	0	5	5	0	-4.79579
T00-2-1	mam	mus	host	resp	PAO1	pvdA	less	0	7	3	4	-2.45674
T00-2-2	mam	mus	host	resp	PAO1	pvdA.pchD	more	0	7	6	1	-4.17439
X00-1-1n	mam	ory	tissue	heart	PAO1	pvdS	more	7.2	1.8	8.1	0.9	-0.81093
X00-1-2n	mam	ory	tissue	heart	PAO1	pvdS	more	2.25	6.75	9	0	-3.91384
X00-1-3n	mam	ory	tissue	heart	PAO1	pvdS	more	0	9	8	1	-4.67904
X00-2-1n	mam	ory	tissue	heart	PAO1	pvdS	more	0	9	8	1	-4.67904
X00-2-2n	mam	ory	tissue	heart	PAO1	pvdS	more	4.8	3.2	8	0	-2.47384
X00-2-3n	mam	ory	tissue	heart	PAO1	pvdS	more	2.4	5.6	8	0	-3.57679
X00-4-1n	mam	ory	tissue	heart	PAO1	pvdS	more	6.24	1.76	8	0	-1.74052
X00-4-2n	mam	ory	tissue	heart	PAO1	pvdS	more	5.2	2.8	8	0	-2.28667
X00-4-3n	mam	ory	tissue	heart	PAO1	pvdS	more	7.2	0.8	8	0	-1.05436
M96-1-1	mam	mus	host	skin	PAO1	unknown	more	0	4	13.02	0.98	-4.40935
M96-1-2	mam	mus	host	skin	PAO1	unknown	more	0	4	13.02	0.98	-4.40935
M96-1-3	mam	mus	host	skin	PAO1	unknown	more	0	4	13.02	0.98	-4.40935
M96-1-4	mam	mus	host	skin	PAO1	unknown	more	0	4	13.02	0.98	-4.40935
M96-2-1n	mam	mus	host	skin	PAO6049	unknown	more	0	8	4	4	-2.83321
M96-2-2n	mam	mus	host	skin	PAO6049	unknown	more	2.5	6.5	4	4	-0.955511
a identification number of experiment
b host organism grouped into: invertebrates (inv), mammals (mam), plants (pla)
c genus of host organism
d type of data: host survival (host) or tissue damage (tissue)
e type of infection
f wildtype strain used as control
g gene mutated in the PVD-deficient mutant
h pleiotropy in the PVD-deficient mutant more or less likely
i number of virulent outcomes in PVD-deficient mutant treatment. Where percentages of survival were given, we calculated the absolute numbers using the given sample sizes for each treatment.
j number of non-virulent outcomes in PVD-deficient mutant treatment. Where percentages of survival were given, we calculated the absolute numbers using the given sample sizes for each treatment.
k number of virulent outcomes in wildtype treatment. Where percentages of survival were given, we calculated the absolute numbers using the given sample sizes for each treatment.
l number of non-virulent outcomes in wildtype treatment. Where percentages of survival were given, we calculated the absolute numbers using the given sample sizes for each treatment.
m ln (odds ratio)
n this study was excluded for in-depth statistical analysis (see main text for details); this study is not included in the "core" dataset
