# Supplementary material for: Do Bacterial “Virulence Factors” Always Increase Virulence? A Meta-Analysis of Pyoverdine Production in Pseudomonas aeruginosa As a Test Case
Source: Front Microbiol. 2016 Dec 12;7:1952. doi: 10.3389/fmicb.2016.01952 (PMC5149528; doi:10.3389/fmicb.2016.01952)
Supplement: Supplementary file 3 [file Table3.XLSX]

## Sheet: Table S3 excluded studies
Table S3: Studies excluded from meta-analysis (selection) (see Table S1 for publication references)
Reference	Reference number (Table S1)	experiments excluded	reason for exclusion
Dubern et al. 2015	4	some	studies in cell cultures
Kendra Rumbaugh, 2014 (unpublished)	-	all	virulence given as CFU/g tissue2); mutant strain is ΔpvcCD1)
Jeukens et al. 2014	25	all	virulence measured as resistance to predation
Kirienko et al. 2013	7	some	virulence given relative to wildtype
Okuda et al. 2012	9	some	studies in cell cultures or virulence as CFU/mL in hemolyph
Goldova et al. 2011	26	all	virulence data not quantifiable (picture of infected leaf)
Carter et al. 2010	12	some	virulence given as CFU/mL in blood2)
Jimenez et al. 2010	13	some	virulence data not quantifiable (picture of infected potatoe)
Ryan et al. 2009	27	all	virulence given as CFU required to kill
Attila et al. 2008	16	some	studies in cell cultures or virulence given relative to wildtype
Lehoux et al. 2000	28	all	virulence as in vivo growth index or competitive index
Takase et al. 2000	22	some	virulence given as CFU/mL blood or CFU/g tissue2)
Xiong et al. 2000	23	some	virulence given as CFU/g tissue2)
Ankenbauer et al. 1985	29	all	growth in human serum
			1) PVC-cluster not essential for pyoverdine production
			2) see Table S4 for effect size on growth data; not included in main analysis
