# Supplementary material for: Do Bacterial “Virulence Factors” Always Increase Virulence? A Meta-Analysis of Pyoverdine Production in Pseudomonas aeruginosa As a Test Case
Source: Front Microbiol. 2016 Dec 12;7:1952. doi: 10.3389/fmicb.2016.01952 (PMC5149528; doi:10.3389/fmicb.2016.01952)
Supplement: Supplementary file 4 [file Table4.XLSX]

## Sheet: Table S4 growth
Table S4: Effect sizes for Figure S2 (in vivo growth) (see Table S1 for publication references)
study.IDa	host.grpb	host.genusc	routee	ctrlf	genotypeg	pleioh	n(wt)i	n(mut)j	mean(wt)k	mean(mut)l	se or sd (wt)m	se or sd (wt)n	se or sd (mut)o	se or sd (mut)p	SMDq	conf.intr
KR14-2-1	mam	mus	skin	PAO1	pvdD.pchEF	more	5	6	7.9398	5.40619	sd	0.328	sd	0.932	-3.18072	2.05661
C10-3-1	mam	mus	resp	PAO1	pvdE	less	10	10	2.4	0.2	se	0.4	se	0.4	-1.75584	1.10588
T00-2-3	mam	mus	resp	PAO1	pvdA	less	5	5	8.01	7.61	sd	0.41	sd	0.46	-0.829161	1.51982
T00-2-4	mam	mus	resp	PAO1	pvdA.pchD	more	5	5	8.01	7.22	sd	0.41	sd	0.58	-1.42068	1.63209
T00-2-5	mam	mus	resp	PAO1	pvdA	less	5	5	4.21	3.11	sd	0.65	sd	0.73	-1.43748	1.63599
T00-2-6	mam	mus	resp	PAO1	pvdA.pchD	more	5	5	4.21	2.36	sd	0.65	sd	0.39	-2.66244	2.00295
X00-3-1	mam	ory	heart	PAO1	pvdS	more	8	8	8.1	7.1	sd	0.9	sd	1.1	-0.940727	1.13015
X00-3-2	mam	ory	heart	PAO1	pvdS	more	8	8	3.3	1.9	sd	0.9	sd	0.3	-1.97316	1.30756
X00-3-3	mam	ory	heart	PAO1	pvdS	more	8	8	3.1	1.9	sd	0.5	sd	0.3	-2.75165	1.49615
X00-5-1	mam	ory	heart	PAO1	pvdS	more	8	8	6.7	6.1	sd	1.5	sd	1.7	-0.353884	1.08075
X00-5-2	mam	ory	heart	PAO1	pvdS	more	8	8	2.9	2.4	sd	1.1	sd	0.8	-0.491542	1.08847
X00-5-3	mam	ory	heart	PAO1	pvdS	more	8	8	3.4	2.9	sd	0.8	sd	0.9	-0.555171	1.09286
a identification number of experiment
b host organism grouped into: invertebrates (inv), mammals (mam), plants (pla)
c genus of host organism
e type of infection
f wildtype strain used as control
g gene mutated in the PVD-deficient mutant
h pleiotropy in the PVD-deficient mutant more or less likely
i number of individuals infected by the wildtype
j number of individuals infected by the mutant
k mean value in the wildtype treatment
l mean value in the mutant treatment
m standard error (se) or standard deviation (sd) given for wildtype treatment
n value of standard error or standard deviation given for wildtype treatment
o standard error (se) or standard deviation (sd) given for mutant treatment
p value of standard error or standard deviation given for mutant treatment
q standardized mean difference (SMD)
r 95% confidence interval of standardized mean difference (SMD)
